# Supplementary material for: Comprehensive Identification of the Bovine KLF Gene Family and Its Functional Regulation in Muscle Development: Insights from Single-Nuclei Transcriptomics
Source: Animals (Basel). 2025 Oct 9;15(19):2930. doi: 10.3390/ani15192930 (PMC12524274; doi:10.3390/ani15192930)
Supplement: Supplementary file 1 [file animals-15-02930-s001.zip]

Archive with 1 entries (1 files):
- animals-3870974-supplementary.xlsx
